# Supplementary material for: The Dose Response of Taurine on Aerobic and Strength Exercises: A Systematic Review
Source: Front Physiol. 2021 Aug 18;12:700352. doi: 10.3389/fphys.2021.700352 (PMC8419774; doi:10.3389/fphys.2021.700352)
Supplement: Supplementary file 1 [file Data_Sheet_1.ZIP]

Archive with 3 entries (3 files):
- Search strategy.docx
- Figure_2.xlsx
- PRISMA_Checklist.docx
