# Supplementary material for: The Dose Response of Taurine on Aerobic and Strength Exercises: A Systematic Review
Source: Front Physiol. 2021 Aug 18;12:700352. doi: 10.3389/fphys.2021.700352 (PMC8419774; doi:10.3389/fphys.2021.700352)
Supplement: Supplementary file 1 [file Data_Sheet_1.ZIP › Figure_2.xlsx]

## Sheet: Number of Publications Per Year
Taurine and exercise		Taurine and exercise performance
Year	Count	Year	Count
2020	10	2020	8
2019	21	2019	13
2018	24	2018	12
2017	24	2017	15
2016	20	2016	8
2015	14	2015	3
2014	17	2014	9
2013	18	2013	9
2012	10	2012	5
2011	15	2011	10
2010	13	2010	9
2009	10	2009	5
2008	9	2008	2
2007	9	2007	3
2006	9	2006	2
2005	4	2005	1
2004	8	2004	4
2003	9	2003	4
2002	11	2002	4
2001	5	2001	1
2000	4	2000	1
1999	3	1999	2
1998	2	1998	1
1997	1	1996	1
1996	2	1994	2
1995	3	1990	1
1994	3
1993	7
1992	1
1991	1
1990	2
1989	2
1988	1
1984	1
1983	1
1980	1
1979	2
1978	1
1977	1
1975	1
1969	1
